# Supplementary material for: Cross‐sectional serum metabolomic study of multiple forms of muscular dystrophy
Source: J Cell Mol Med. 2018 Feb 14;22(4):2442–8. doi: 10.1111/jcmm.13543 (PMC5867073; doi:10.1111/jcmm.13543)
Supplement: Supplementary file 3 [file JCMM-22-2442-s003.xlsx]

## Sheet: Sheet1
Diagnosis	Age	NSAA	6WT	Gender	Treatment with corticosteroids	Other
DMD	10	22/34	353	M	deflazacort	magnesium pidolate and vitamin C
DMD	13	20/34	371	M	deflazacort	magnesium pidolate and vitamin C
DMD	9	29/34	364	M	deflazacort	magnesium pidolate and vitamin C
DMD	3	25/34	449	M	deflazacort	magnesium pidolate and vitamin C
DMD	18	30/34	475	M	deflazacort	magnesium pidolate and vitamin C
DMD	8	28/34	423	M	deflazacort	magnesium pidolate and vitamin C
DMD	6	18/34	271	M	deflazacort	magnesium pidolate and vitamin C
DMD	7	30/34	443	M	deflazacort	magnesium pidolate and vitamin C
DMD	4	12/34	210	M	deflazacort	magnesium pidolate and vitamin C
DMD	5	12/34	310	M	deflazacort	magnesium pidolate and vitamin C
DMD	10	33/34	540	M	deflazacort	magnesium pidolate and vitamin C
DMD	13	8/34	150	M	deflazacort	magnesium pidolate and vitamin C
DMD	10	24/34	397	M	deflazacort	magnesium pidolate and vitamin C
DMD	7	28/34	450	M	deflazacort	magnesium pidolate and vitamin C
DMD	7	8/34	218	M	deflazacort	magnesium pidolate and vitamin C
DMD	11	5/34	100	M	deflazacort	magnesium pidolate and vitamin C
DMD	10	26/34	511	M	deflazacort	magnesium pidolate and vitamin C
DMD	5	28/34	329	M	deflazacort	magnesium pidolate and vitamin C
DMD	7	16/34	372	M	deflazacort	magnesium pidolate and vitamin C
DMD	12	13/34	376	M	deflazacort	magnesium pidolate and vitamin C
DMD	12	10/34	207	M	deflazacort	magnesium pidolate and vitamin C
DMD	9	11/34	268	M	deflazacort	magnesium pidolate and vitamin C
DMD	10	29/34	443	M	deflazacort	magnesium pidolate and vitamin C
DMD	14	9/34	181	M	deflazacort	magnesium pidolate and vitamin C
DMD	5	26/34	451	M	deflazacort	magnesium pidolate and vitamin C
DMD	5	18/34	400	M	deflazacort	magnesium pidolate and vitamin C
DMD	11	31/34	398	M	deflazacort	magnesium pidolate and vitamin C
DMD	16	1/34	WB	M	deflazacort	magnesium pidolate and vitamin C
DMD	12	1/34	WB	M
DMD	10	1/34	WB	M	deflazacort	magnesium pidolate and vitamin C
pHC	7			M
pHC	3			M
pHC	17			M
pHC	16			M
pHC	17			M
pHC	16			M
pHC	18			M
pHC	21			M
pHC	18			M
pHC	21			M
aHC	45			M
aHC	56			M
aHC	38			M
aHC	47			M
aHC	43			M
aHC	57			M
aHC	52			F
aHC	49			M
aHC	51			M
aHC	48			F
aHC	22			F
aHC	49			M
BMD	11	31/34	455	M
BMD	11	34/34	485	M
BMD	10	34/34	428	M
BMD	11	34/34	525	M
BMD	15	34/34	470	M
BMD	8	34/34	504	M
BMD	6	34/34	454	M
BMD	10	34/34	486	M
BMD	14	34/34	487	M
BMD	12	34/34	425	M
FSHD	11	34/34		M
FSHD	29	33/34		M
FSHD	28	34/34		M
FSHD	27	33/34		F
FSHD	63	34/34		M
FSHD	54	25/34		F
FSHD	50	24/34		M
FSHD	47	15/34		M
FSHD	40	23/34		M
FSHD	47	33/34		M
DM1	56	34/34		F
DM1	27	31/34		F
DM1	55	4/34		F
DM1	46	9/34		F
DM1	47	4/34		F
DM1	60	2/34		M
DM1	47	10/34		F
DM1	26	22/34		F
DM1	39	2/34		M
DM1	36	6/34		M
LGMD2B	31	4/34		M
LGMD2B	31	4/34		M
LGMD2B	26	31/34		M
LGMD2B	37	5/34		F
LGMD2B	21	14/34		F
LGMD2A	21	17/34		M
LGMD2A	54	18/34		F
LGMD2A	23	8/34		F
LGMD2A	5	34/34		F
LGMD2A	60	26/34		F
