# Supplementary material for: Cross‐sectional serum metabolomic study of multiple forms of muscular dystrophy
Source: J Cell Mol Med. 2018 Feb 14;22(4):2442–8. doi: 10.1111/jcmm.13543 (PMC5867073; doi:10.1111/jcmm.13543)
Supplement: Supplementary file 4 [file JCMM-22-2442-s004.xlsx]

## Sheet: Sheet1
Compound	Molecular formula	Concentration (µg/mL)
Alanine 13C	13C112C2H7NO2	20
Metformin	C4H11N5	1
Ethylmalonic acid	C5H8O4	3
Aspartate 15N	C4H715N1O4	20
Glucose 13C	13C112C5H12O6	20
2-Aminoanthracene	C14H11N	1
Imipramine	C19H24N2	0.5
Atropine	C17H23NO3	1
Prednisone	C21H26O5	1
Colchicine	C22H25NO6	0.5
