# Supplementary material for: Cross‐sectional serum metabolomic study of multiple forms of muscular dystrophy
Source: J Cell Mol Med. 2018 Feb 14;22(4):2442–8. doi: 10.1111/jcmm.13543 (PMC5867073; doi:10.1111/jcmm.13543)
Supplement: Supplementary file 5 [file JCMM-22-2442-s005.xlsx]

## Sheet: Sheet 1
RefTelethon	Age	NSAA	6MWT	Type	1	2	5	6	16	21	27	28	32	35	37	44	50	52	73	80	86	88	89	91	92	103	111	120	126	135	136	138	142	148	154	163	166	167	194	206	222	232	235	237	253	254	263	264	265
7120	6	18	271	DMD	2.09448e+07	5.38203e+06	5.06759e+07	1.69817e+06	3.6991e+06	1.22669e+08	4.64793e+08	3.79772e+06	2715812877	5.49543e+08	111326904	4.0704e+07	4.1952e+06	1.15232e+07	2.88682e+07	3.03505e+06	7.15409e+08	2.97518e+07	1.33673e+07	1.14233e+08	2.50962e+06	2.18796e+06	1.4091e+06	1.87245e+08	1.45839e+06	2.56379e+06	3.68622e+06	1.20618e+07	3.61221e+06	63806.9	8.07082e+06	7.56421e+07	302887462	1.5136e+06	7.43547e+06	4.43133e+07	493687386	6.73394e+06	1.03062e+08	4.03234e+07	1.31254e+06	1.25042e+08	397530	4.33988e+06	3.35026e+06
8263	7	16	372	DMD	1.91528e+07	1.70503e+06	2.64681e+07	1.10473e+07	2.85011e+06	2.31493e+08	9.73742e+08	2.36089e+07	1927359088	5.40683e+08	1.0146e+08	2.57568e+07	3.03719e+06	1.33557e+07	3.95015e+07	2.94545e+06	5303208085	2.28036e+07	1.19628e+07	1.13588e+08	2.453e+06	1.55934e+06	1.7522e+06	6.70092e+07	781706	2.45443e+06	2.4826e+06	9.75502e+06	1.0063e+07	767225	6.98954e+06	5.97219e+07	5.86028e+08	1.85246e+06	1.11561e+07	7.37289e+06	3.87127e+08	1.12448e+07	1.00048e+08	7.2598e+07	1.83079e+06	1.32264e+08	428280	5.45559e+06	2.37761e+06
8291	10	24	397	DMD	5.10253e+06	273248	4.61176e+07	8.65814e+06	3.86929e+06	9.70116e+07	5.19265e+08	7.67543e+06	3364544307	5.88723e+08	6.21103e+07	3.09251e+07	3.6528e+06	1.99509e+07	3.17493e+07	3.79995e+06	3836173225	2.10133e+07	7.00571e+06	7.27147e+07	2.69376e+06	2.85334e+06	1.9922e+06	1.64667e+08	2.50355e+06	4.07859e+06	2.25177e+06	1.13508e+07	1.25125e+06	752659	2.05638e+07	4.45931e+07	4.67272e+08	543626	5.34753e+06	3.66465e+07	3.32414e+08	3.41132e+06	7.23346e+07	7.78736e+07	804423	1.22362e+08	386971	7.8896e+06	1.81289e+06
8294	7	28	450	DMD	5.85832e+07	2.13729e+07	8.50219e+06	2.04988e+07	2.33617e+06	2.78069e+08	666389588	2.76732e+07	1639815075	510879763	7.80573e+07	2.72659e+07	4.29041e+06	1.19709e+07	3.22965e+07	4.03706e+06	4806045405	2.52365e+07	7.67452e+06	1.43084e+08	2.84511e+06	2.89034e+06	3.26664e+06	8.84413e+07	3.29231e+06	3.07712e+06	3.05908e+06	1.27674e+07	9.45535e+06	808263	1.00588e+07	6.35513e+07	3.03956e+08	1.38195e+06	9.38625e+06	5.14335e+06	4.22309e+08	1.7423e+07	5.68367e+07	5.72898e+07	694913	1.36037e+08	183184	9.20735e+06	2.03556e+06
8299	12	1	0	DMD	116852	67716.2	1.25255e+08	6.15266e+07	4.43075e+06	6.71923e+07	3.76264e+08	9.50743e+06	2590544246	4.50158e+08	8.21379e+07	7.48727e+07	1.90633e+06	1.63731e+07	2.74704e+07	1.94075e+06	2711794954	2.59918e+07	1.61903e+07	7.27318e+07	3.52033e+06	966268	4.41262e+06	2.43314e+08	1.82266e+06	5.24936e+06	2.37856e+06	1.20954e+07	277828	3.31683e+06	9.95076e+06	3.42441e+07	4.25987e+08	2.97437e+08	7.79096e+06	2.6282e+07	4.1133e+08	5.24434e+06	2.10399e+08	7.78262e+07	381947	1.57555e+08	177621	5.45747e+06	4.79705e+06
8473	5	12	310	DMD	4.13726e+07	5.66089e+06	1.47871e+08	8.20912e+07	2.78939e+06	6.87825e+07	4.06e+08	9.88672e+06	1430331692	3.58361e+08	8.06367e+07	2.76694e+07	2.42327e+06	4.27273e+06	3.17219e+07	2.8906e+06	2132825091	1.43805e+07	1.19348e+07	4.71303e+07	2.01688e+06	1.70201e+06	6.05773e+06	2.15042e+08	2.14386e+06	7.89912e+06	2.06005e+06	1.01194e+07	3.04211e+06	1.91543e+06	8.23976e+06	3.62026e+07	3.60005e+08	4.07791e+06	1.97395e+07	2.9593e+07	2.72234e+08	2.22465e+06	1.51387e+08	7.33109e+07	1.50506e+06	1.36488e+08	282431	8.77264e+06	1.50533e+06
8511	7	8	218	DMD	1.92883e+07	3.93105e+06	9.25072e+06	2.88632e+06	3.66218e+06	1.55192e+08	7.99121e+08	1.35171e+07	4348375374	5.60932e+08	1.10888e+08	4.83412e+07	6.81261e+06	2.77491e+07	3.42973e+07	2.94279e+06	5442614869	3.59901e+07	2.15757e+07	1.08339e+08	3.05983e+06	2.09381e+06	1.72575e+06	1.0985e+08	1.93531e+06	4.90209e+06	2.78849e+06	14592526	4.24126e+06	630101	7.57649e+06	7.42009e+07	5.0906e+08	1.37418e+06	7.84953e+06	2.40985e+07	6.14958e+08	6.71446e+06	4.07585e+08	1.00639e+08	1.0706e+06	143821003	210018	5.50093e+06	2.38404e+06
8512	14	9	181	DMD	6.283e+06	2.64934e+06	8.29966e+06	4.9938e+06	4.36205e+06	1.37119e+08	6.40699e+08	1.94775e+07	5158820089	6.18694e+08	9.46013e+07	3.91612e+07	2.88574e+06	1.74542e+07	4.16178e+07	3.49765e+06	3713776908	2.02432e+07	4.53635e+06	6.79689e+07	3.37565e+06	1.9574e+06	1.62106e+06	1.07562e+08	3.93157e+06	5.20237e+06	1.47853e+06	1.26925e+07	3.28984e+06	822061	1.8455e+07	5.80088e+07	331667783	1.6827e+06	5.63961e+06	1.46686e+07	3.6684e+08	4.75773e+06	1.05993e+08	7.49312e+07	7.15985e+06	1.38766e+08	226972	6.26372e+06	1.76767e+06
8541	10	1	0	DMD	1.15939e+07	2.49811e+06	1.64903e+07	2.1965e+06	2.89053e+06	1.4137e+08	5.96781e+08	1.79836e+07	2771101091	5.66877e+08	8.65458e+07	3.05572e+07	3.55731e+06	1.06773e+07	3.0152e+07	3.00951e+06	2870529913	1.96812e+07	1.54011e+07	1.28721e+08	2.78139e+06	2.44879e+06	1.40399e+06	1.77688e+08	1.73167e+06	1.92436e+06	4.03764e+06	1.26462e+07	3.02872e+06	540811	2.55855e+07	5.05724e+07	3.53961e+08	1.29308e+06	6.86322e+06	14431690	3.32393e+08	8.98025e+06	1.72529e+08	7.54615e+07	2.09495e+06	1.35897e+08	326368	5.06341e+06	2.40416e+06
8543	5	28	329	DMD	8.09224e+06	7.16337e+06	7.29262e+07	2.9879e+06	2.6923e+06	8.91016e+07	5.50233e+08	1.83271e+07	2334628468	4.77359e+08	7.99121e+07	3.48809e+07	3.68049e+06	1.23619e+07	3.04546e+07	2.61381e+06	2702193485	1.83222e+07	8.52373e+06	8.80791e+07	3.16674e+06	1.91124e+06	1.44357e+06	1.32482e+08	2.59265e+06	2.73062e+06	2.24396e+06	1.43654e+07	3.86758e+06	159872	1.62196e+07	5.03676e+07	3.18139e+08	3.24036e+06	6.97635e+06	1.76804e+07	314040708	3.94704e+06	7.29796e+07	7.32425e+07	1.26294e+06	1.30509e+08	389078	2.30604e+06	2.17783e+06
8545	4	12	210	DMD	2.23853e+07	4.46379e+06	7.01384e+07	4.27016e+07	5.82295e+06	8.86861e+07	5.65025e+08	7.62763e+06	9.2586e+08	4.58068e+08	7.1388e+07	3.43668e+07	3.57594e+06	9.76221e+06	3.19743e+07	1.72625e+06	2927988075	2.09911e+07	4.18327e+06	8.90136e+07	2.80445e+06	1.58277e+06	4.27533e+06	2.84443e+08	2.24665e+06	6.24403e+06	2.58462e+06	1.10904e+07	2.83629e+06	1.14314e+06	3.84637e+06	5.7149e+07	3.61154e+08	1.04147e+06	5.83481e+06	7.04756e+07	3.43908e+08	4.95766e+06	3.29251e+07	7.19354e+07	679679	115442887	206613	7.51267e+06	1.37161e+06
8560	9	11	268	DMD	2.09251e+07	2.03764e+06	4.11985e+07	1.79928e+07	2.77088e+06	1.54568e+08	5.70818e+08	4.09118e+07	1744117251	5.28641e+08	8.32023e+07	2.77411e+07	3.58114e+06	1.28777e+07	4.12557e+07	4.03116e+06	6306388879	1.87446e+07	2.0599e+07	8.12658e+07	2.35625e+06	3.35698e+06	2.43687e+06	1.26461e+08	3.17828e+06	2.31268e+06	3.29917e+06	1.12972e+07	2.06807e+06	567777	9.48536e+06	4.13863e+07	4.92738e+08	998403	1.0894e+07	12334850	3.10666e+08	7.21824e+06	4.09265e+08	8.68315e+07	638089	1.52915e+08	284105	8.36678e+06	1.81085e+06
8639	13	20	371	DMD	1.64498e+07	1.72689e+06	9.3885e+07	3.2254e+07	2.24676e+06	1.24872e+08	488060376	2.11233e+07	1648544766	5.74981e+08	7.9277e+07	2.59366e+07	4.24581e+06	1.20384e+07	4.96599e+07	2.66694e+06	9925253586	2.52662e+07	1.64032e+07	4.99181e+07	2.68263e+06	2.53765e+06	3.27877e+06	8.58557e+07	2.24864e+06	4.3678e+06	2.72718e+06	1.16561e+07	2.14137e+06	230974	8.34224e+06	4.23401e+07	3.92561e+08	1.07708e+06	8.99976e+06	9.10686e+06	4.17709e+08	4.85754e+06	7.44488e+07	9.49903e+07	574151	1.31445e+08	258226	3.70047e+06	2.41479e+06
8795	13	8	150	DMD	1.37935e+07	4.12341e+06	109537230	5.96613e+06	2.50076e+06	203583172	6.17005e+08	3.43157e+07	1377721832	6.16619e+08	1.05249e+08	2.91599e+07	2.87021e+06	8.78778e+06	3.71382e+07	2.46748e+06	5053920243	2.3849e+07	1.03638e+07	1.17408e+08	2.62878e+06	2.52248e+06	1.76586e+06	5.67128e+07	1.5248e+06	2.10691e+06	5.13259e+06	1.20501e+07	5.45043e+06	857920	9.40984e+06	7.86953e+07	2.81726e+08	2.18693e+06	7.72329e+06	1.58446e+06	408021671	9.70281e+06	3.90294e+07	8.93831e+07	1.12134e+06	1.29481e+08	540584	4.58428e+06	1.46641e+06
8825	10	33	540	DMD	1.11307e+07	212214	3.95779e+07	1.74475e+07	3.1468e+06	1.66251e+08	665863433	2.7263e+07	1967791479	6.22797e+08	1.04691e+08	6.38084e+07	4.27959e+06	9.90431e+06	4.01093e+07	2.95306e+06	6045113499	2.88852e+07	1.54965e+07	1.15589e+08	2.20431e+06	2.75339e+06	2.42076e+06	1.01806e+08	2.41015e+06	5.26619e+06	1.78095e+06	1.09722e+07	6.11608e+06	919994	1.57228e+07	5.24796e+07	4.6395e+08	1.97238e+06	1.06329e+07	1.65549e+07	4.96185e+08	7.13512e+06	1.77703e+08	9.72591e+07	864648	1.51291e+08	259544	3.36389e+06	7.31212e+06
8826	11	5	100	DMD	9.71276e+06	1.13773e+06	4.30801e+07	1.67499e+07	2.8684e+06	1.30717e+08	632284509	2.97073e+07	1632050566	4.96863e+08	7.69953e+07	3.12839e+07	3.60921e+06	1.18585e+07	3.14626e+07	3.46842e+06	3747149320	1.56848e+07	2.73822e+07	9.1715e+07	2.46942e+06	2.67166e+06	2.58756e+06	1.73792e+08	1.50358e+06	7.47627e+06	1.9289e+06	1.09491e+07	2.18818e+06	708032	1.51611e+07	3.29068e+07	3.90787e+08	910777	5.63997e+06	1.63154e+07	2.78768e+08	3.89022e+06	1.56005e+08	8.88892e+07	2.43004e+06	1.50258e+08	353258	4.53471e+06	8.37142e+06
8848	11	31	398	DMD	1.73424e+07	2.44174e+06	1.07337e+08	2.59475e+07	2.06564e+06	1.09224e+08	5.10762e+08	3.29689e+07	1902144449	462426637	7.8629e+07	3.37856e+07	3.16722e+06	1.46117e+07	6.08425e+07	2.51073e+06	10393427806	1.25808e+07	1.53122e+07	1.18095e+08	4.48308e+06	3.08653e+06	3.02138e+06	8.32257e+07	2.4454e+06	5.29413e+06	2.33803e+06	1.10184e+07	2.41221e+06	306683	1.98156e+07	5.14868e+07	3.64875e+08	1.192e+06	7.96858e+06	8.63259e+06	2.14091e+08	4.80846e+06	9.2789e+07	8.7965e+07	637578	1.3494e+08	517102	2.32247e+06	5.38441e+06
8960	16	1	0	DMD	1.87552e+07	3.42441e+06	1.3041e+08	7.6071e+07	1.94115e+06	177382072	5.95894e+08	4.3634e+07	1600380182	6.48416e+08	7.20642e+07	2.46779e+07	3.6506e+06	1.59325e+07	1.28038e+08	2.59951e+06	5808142016	2.29533e+07	1.83675e+07	1.03875e+08	2.30231e+06	2.69897e+06	5.71953e+06	7.86469e+07	1.97242e+06	4.50509e+06	4.09135e+06	1.32761e+07	4.15141e+06	1.26394e+06	6.45347e+06	7.87378e+07	3.03419e+08	7.31157e+06	7.24057e+06	6.91637e+06	4.56552e+08	8.0238e+06	9.63299e+07	9.91953e+07	557433	1.40433e+08	330069	6.83202e+06	4.86844e+06
9040	10	22	353	DMD	1.92801e+07	8.10283e+06	9.11426e+07	1.62084e+07	3.12847e+06	1.41472e+08	5.72043e+08	4.37907e+07	2700342392	5.05542e+08	6.42133e+07	2.37458e+07	5.91068e+06	1.42414e+07	4.88669e+07	2.74993e+06	5886741798	1.39886e+07	1.34611e+07	9.99098e+07	2.83995e+06	3.55666e+06	2.57178e+06	5.001e+07	2.882e+06	3.41014e+06	2.94442e+06	1.13298e+07	1.52085e+06	596681	8.40445e+06	6.66189e+07	2.60161e+08	2.08197e+06	7.28134e+06	4.08835e+06	2.28798e+08	8.14062e+06	8.55252e+07	8.35389e+07	245808	1.24039e+08	290303	4.59464e+06	2.47639e+06
9128	8	28	423	DMD	5.55246e+06	39293.5	2.97664e+07	5.95688e+06	1.45143e+06	6.91727e+07	4.39487e+08	3.18638e+07	4319251758	5.03119e+08	7.60876e+07	2.66523e+07	2.83898e+06	1.24893e+07	3.71892e+07	2.77695e+06	5667648287	1.44005e+07	1.68634e+07	8.7172e+07	3.55183e+06	2.45762e+06	1.4275e+06	1.40757e+08	5.74442e+06	5.14783e+06	2.88773e+06	1.24826e+07	760491	613237	1.951e+07	4.62308e+07	1.82829e+08	1.95696e+06	6.50036e+06	8.4012e+06	2.71058e+08	3.10621e+06	1.79985e+08	8.34724e+07	4.50294e+06	1.34501e+08	505801	2.99057e+06	2.2804e+06
9198	5	18	400	DMD	2.13318e+07	1.27911e+07	77482.6	750674	1.79932e+06	1.51006e+08	6.98787e+08	6.53947e+07	1339936930	5.20672e+08	7.87002e+07	1.40282e+07	4.99137e+06	1.6732e+07	1.08162e+08	3.13568e+06	5693265950	1.35608e+07	1.19545e+07	8.01129e+07	2.14484e+06	2.30998e+06	1.42942e+06	2.35369e+07	7.78767e+06	6.42164e+06	3.27386e+06	1.45225e+07	8.31705e+06	2.35672e+06	8.0723e+06	4.73458e+07	4.55992e+07	1.66466e+06	9.95193e+06	5.00155e+06	2.43396e+08	4.62376e+06	4.49259e+07	9.31259e+07	486726	1.3302e+08	514430	6.83897e+06	5.86095e+06
9236	9	29	364	DMD	2.10657e+07	1.27837e+07	2.87848e+06	65555.3	1.18398e+06	1.39835e+08	8.53983e+08	7.94187e+07	1087649791	7.28874e+08	9.31615e+07	0	3.54269e+06	1.45599e+07	6.55355e+07	2.49788e+06	4567867794	1.71369e+07	1.2824e+07	1.04954e+08	2.18085e+06	3.41301e+06	1.07436e+06	4.46834e+07	5.68817e+06	5.85808e+06	5.14377e+06	1.0651e+07	7.48211e+06	604179	1.64525e+07	1.01228e+08	1.04049e+08	2.68231e+06	9.40896e+06	3.34858e+06	2.95364e+08	1.802e+06	8.1248e+07	7.95661e+07	561598	1.16441e+08	475957	2.31389e+06	2.35558e+06
9377	5	26	451	DMD	2.74033e+07	2.18896e+07	7.16318e+07	1.04632e+07	1.35197e+06	1.82186e+08	9.07541e+08	1.09334e+08	1932573496	6.20044e+08	9.07179e+07	9.26833e+06	3.69427e+06	1.33577e+07	1.49278e+08	3.76341e+06	8608970158	9.49967e+06	1.22743e+07	1.03541e+08	3.14455e+06	2.65295e+06	2.0187e+06	2.29366e+07	3.66619e+06	3.61934e+06	4.30383e+06	1.16997e+07	4.04768e+06	2.41189e+06	8.90133e+06	6.85974e+07	3.82745e+07	5.83756e+06	7.63606e+06	784733	1.77388e+08	2.03651e+06	4.99949e+07	8.61442e+07	425226	1.36307e+08	384427	9.4589e+06	4.27792e+06
9391	7	30	443	DMD	3.50355e+07	6.51623e+06	1.7491e+07	941095	1.93386e+06	1.21169e+08	6.34227e+08	4.43607e+07	1561460754	5.1027e+08	8.14064e+07	1.06836e+07	3.71535e+06	1.74577e+07	1.22624e+08	3.51884e+06	5239070771	1.20099e+07	1.37054e+07	6.81208e+07	2.32981e+06	3.16476e+06	1.40387e+06	1.16934e+08	2.08046e+06	2.26755e+06	3.18844e+06	1.23253e+07	1.53278e+06	930378	1.50927e+07	4.39469e+07	2.04196e+08	1.77089e+06	7.25888e+06	3.36953e+06	224331715	3.24603e+06	1.11241e+08	7.27365e+07	759750	1.32561e+08	353799	7.74824e+06	2.48839e+06
9469	10	29	443	DMD	1.05576e+07	2.29771e+06	2.12746e+07	658539	2.01723e+06	8.85872e+07	6.28113e+08	5.6316e+07	1935351907	4.34636e+08	7.23877e+07	0	5.18036e+06	1.36914e+07	198726244	3.40738e+06	9049174296	1.13464e+07	5.90421e+06	8.03088e+07	3.17339e+06	3.71054e+06	1.37967e+06	2.38618e+07	2.78007e+06	2.65405e+06	3.73562e+06	1.17893e+07	2.15824e+06	2.804e+06	1.65619e+07	49819466	5.28129e+07	4.34683e+06	8.07744e+06	869110	2.14208e+08	2.06622e+06	8.39536e+07	8.42471e+07	1.31586e+06	1.28147e+08	345217	2.85783e+06	2.94853e+06
9471	12	13	376	DMD	786970	144757	2.43191e+07	6.87793e+06	1.62407e+06	77649943	5.75427e+08	4.89096e+07	3348393006	489395851	9.14823e+07	1.28452e+07	3.19188e+06	1.03748e+07	7.136e+07	2.72811e+06	11392003710	12235846	3.59867e+06	8.29235e+07	2.37773e+06	2.43809e+06	1.88346e+06	3.12366e+07	3.35413e+06	4.64338e+06	1.93233e+06	9.73907e+06	5.88882e+06	3.28492e+06	5.43951e+06	4.9232e+07	5.98532e+07	665876	9.79811e+06	5304.63	1.99393e+08	4.25517e+06	5.99473e+07	1.01799e+08	809738	130696448	329610	4.49502e+06	2.10231e+06
9507	12	10	207	DMD	4.67421e+06	1.67927e+06	1.01513e+06	5.63093e+06	1.3224e+06	6.69532e+07	5.84062e+08	2.71361e+07	1578960086	4.65266e+08	7.57112e+07	2.59406e+07	2.6599e+06	8.34783e+06	114432650	1.82231e+06	7853588975	1.21965e+07	8.88209e+06	7.16163e+07	2.84547e+06	1.91048e+06	1.52759e+06	5.23131e+07	4.61041e+06	1.72753e+06	2.42395e+06	9.21142e+06	1.6022e+06	1.80877e+06	8.09595e+06	3.73627e+07	1.03411e+08	1.8635e+06	4.82498e+06	875315	2.19742e+08	4.33222e+06	5.10368e+07	7.46743e+07	362957	1.25585e+08	151219	4.85642e+06	1.43726e+06
9714	18	30	475	DMD	2.25133e+06	61310.8	3.17812e+07	2.87341e+06	2.03865e+06	1.14515e+08	6.6234e+08	7.81186e+07	2166131393	4.93229e+08	7.9006e+07	8.74382e+06	2.78736e+06	1.29703e+07	2.23909e+08	2.67729e+06	10590067587	9.13317e+06	1.11143e+07	7.84186e+07	2.8223e+06	2.08586e+06	1.36639e+06	0	3.30748e+06	9.21155e+06	1.73979e+06	1.14462e+07	1.22661e+06	1.50313e+06	9.9883e+06	4.19255e+07	4.44073e+06	1.546e+06	1.15224e+07	77920.7	1.49714e+08	945952	1.05292e+08	9.02069e+07	647623	1.30401e+08	447867	7.32772e+06	4.55305e+06
9826	3	25	449	DMD	3.45984e+07	6.51026e+06	5.85011e+06	126072	1.34581e+06	9.16627e+07	7.01986e+08	5.46159e+07	4386128010	4.2665e+08	8.41385e+07	8.36255e+06	1.47921e+07	1.93578e+07	7.58301e+07	2.43179e+06	6921410327	1.22772e+07	2.81307e+07	1.02932e+08	2.45249e+06	3.61515e+06	1.24674e+06	694549	5.78526e+06	9.66039e+06	1.87729e+06	9.43184e+06	2.09313e+06	90030.4	2.67881e+06	8.99359e+07	0	1.06025e+06	7.42661e+06	0	2.1487e+08	1.08933e+06	1.20283e+08	6.77835e+07	1.27715e+06	1.13873e+08	208771	1.38058e+07	1.44744e+07
9830	10	26	511	DMD	1.65571e+07	1.49048e+06	3.23701e+07	1.81995e+06	1.70437e+06	1.33452e+08	603417828	9.45897e+07	2065726610	5.49848e+08	7.83339e+07	6.68673e+06	2.69025e+06	9.77043e+06	7.36966e+07	3.41187e+06	6308596969	5.11094e+06	1.22236e+07	7.69031e+07	2.64515e+06	2.88701e+06	1.2095e+06	0	2.83221e+06	2.81248e+06	2.28806e+06	1.23391e+07	2.93595e+06	1.50705e+06	2.16475e+06	7.16715e+07	379709	847636	1.14617e+07	0	1.09351e+08	923625	1.39336e+08	9.77808e+07	1.42894e+06	1.12771e+08	416540	3.67482e+06	2.4769e+06
7959	7			paediatric controls	5.17714e+06	2.71462e+06	3.28492e+07	2.22871e+06	4.40545e+06	1.00882e+08	5.47674e+08	8.73501e+06	4571976752	5.20973e+08	1.07973e+08	6.43263e+07	5.39051e+06	1.13341e+07	4.06594e+07	3.15822e+06	9417608841	2.04823e+07	1.68495e+07	1.28089e+08	2.03391e+06	3.33008e+06	1.64341e+06	2.99843e+07	1.66533e+06	9.41533e+06	2.7986e+06	1.38522e+07	2.68872e+06	1.2561e+06	3.0395e+07	7.25613e+07	5.6923e+08	1.53976e+06	9.63183e+06	5.98162e+06	370982788	2.96027e+06	6.9439e+07	9.52622e+07	1.58229e+06	1.37636e+08	464339	9.39387e+06	3.03863e+06
8317	3			paediatric controls	7.00749e+07	1.8766e+07	7.26886e+07	2.7071e+06	4.64171e+06	1.85292e+08	7.35869e+08	2.19856e+07	1500247537	6.24468e+08	1.08881e+08	5.08758e+07	3.53654e+06	1.2937e+07	3.27872e+07	2.81401e+06	3856677535	2.15796e+07	1.30953e+07	1.1409e+08	2.41226e+06	2.78726e+06	1.48305e+06	6.48706e+07	741817	3.47833e+06	4.07198e+06	1.26709e+07	2.76674e+06	360942	3.10383e+07	6.84514e+07	4.5415e+08	1.47015e+06	7.85015e+06	8.88109e+06	4.07996e+08	6.60098e+06	4.0992e+07	8.62861e+07	417381	1.1715e+08	160296	1.17961e+07	3.37056e+06
8893	16			paediatric controls	5.29103e+06	164027	2.04437e+07	1.4699e+06	2.12362e+06	161310633	6.00564e+08	4.94558e+07	3407254031	5.74569e+08	9.84754e+07	1.29159e+07	4.46457e+06	1.07409e+07	3.1816e+07	2.62121e+06	6831841938	1.76834e+07	1.77166e+07	2.20064e+08	2.98455e+06	3.57811e+06	1.46575e+06	4.95508e+07	2.97777e+06	9.45286e+06	2.57065e+06	1.24329e+07	1.51338e+07	339449	1.27979e+07	9.08585e+07	2.48044e+08	1.84365e+06	1.54504e+07	337949	3.07649e+08	3.6163e+06	9.30206e+07	8.85429e+07	1.19061e+06	1.18769e+08	814830	4.40038e+06	6.92847e+06
8896	18			paediatric controls	1.27447e+07	2.3564e+06	9.17986e+07	1.25128e+07	4.21361e+06	1.7529e+08	808980028	4.46758e+07	3398652189	775930874	1.00261e+08	3.45885e+07	3.09525e+06	5.82637e+06	3.56795e+07	2.16083e+06	5508145574	1.96095e+07	1.05242e+07	9.28052e+07	2.86075e+06	2.12848e+06	2.23108e+06	4.80153e+07	4.42475e+06	1.1142e+07	1.61212e+06	1.11023e+07	1.37804e+06	1.29228e+06	1.42163e+07	8.93962e+07	4.19706e+08	2.39147e+06	24170607	6.43184e+06	319789877	6.27975e+06	3.24475e+07	9.12676e+07	2.41483e+06	1.27308e+08	758122	3.601e+06	3.52092e+06
9150	17			paediatric controls	6.14561e+06	565733	4.02979e+07	3.08545e+06	3.52177e+06	1.80444e+08	813737199	6.29164e+07	3379364259	6.28378e+08	8.69868e+07	3.0485e+07	3.97137e+06	1.14404e+07	4.272e+07	3.75924e+06	6193161398	2.61851e+07	1.06381e+07	1.65814e+08	2.36859e+06	3.917e+06	1.76585e+06	7.57154e+07	2.42531e+06	9.04498e+06	1.68745e+06	1.13185e+07	4.15461e+06	442036	1.01805e+07	7.68579e+07	2.99434e+08	523927	2.62724e+07	9.06599e+06	443320882	5.8375e+06	5.56421e+07	1.04318e+08	435503	1.3749e+08	702678	5.91974e+06	4.40945e+06
9156	17			paediatric controls	1.31691e+07	3.94069e+06	4.55385e+07	2.63249e+06	1.85951e+06	2.06793e+08	9.29377e+08	1.07754e+08	4216788952	5.46117e+08	9.54118e+07	0	4.04123e+06	1.69174e+07	8.18731e+07	2.48739e+06	4337115527	1.1842e+07	2.32004e+08	1.94237e+08	1.84609e+06	2.30752e+06	1.47397e+06	8.11349e+07	3.9729e+06	3.98545e+06	2.89954e+06	1.06822e+07	1.08685e+07	1.28837e+06	2.2379e+07	1.0113e+08	2.7466e+08	2.83668e+06	2.44459e+07	706688	2.06833e+08	5.01242e+06	3.40142e+08	8.45451e+07	535649	1.21136e+08	1.01771e+06	1.40254e+07	5.37836e+06
9193	16			paediatric controls	4.02511e+06	218641	2.97046e+06	1.24235e+06	1.69557e+06	203327343	9.40582e+08	6.23539e+07	4231622071	710641765	1.13739e+08	2.12769e+07	4.67818e+06	1.04173e+07	5.39543e+07	3.32125e+06	6342101934	2.47672e+07	4.16645e+07	1.60662e+08	2.9712e+06	1.79987e+06	1.58247e+06	7.64602e+07	6.04326e+06	4.48403e+06	3.16761e+06	9.47156e+06	4.90502e+06	374553	7.92324e+06	1.08672e+08	2.73275e+08	718649	1.62349e+07	5.5192e+06	4.36784e+08	5.31655e+06	199807736	9.91862e+07	269455	1.42202e+08	1.14709e+06	6.1966e+06	8.02938e+06
9273	21			paediatric controls	1.35756e+07	1.78808e+06	7.94355e+06	1.43475e+06	2.17886e+06	1.94926e+08	7.20872e+08	8.40525e+07	4221689543	6.06402e+08	9.73078e+07	5.78705e+06	3.64005e+06	1.10206e+07	6.42041e+07	3.10508e+06	3546163232	1.94225e+07	1.03171e+07	1.89029e+08	2.41793e+06	2.88688e+06	1.2995e+06	2.83238e+07	5.27473e+06	2.94793e+06	1.7809e+06	9.44077e+06	5.12461e+06	2.90253e+06	2.0724e+07	1.3379e+08	7.54976e+07	2.25438e+06	1.14461e+07	471326	3.51437e+08	2.47699e+06	6.86508e+07	8.76736e+07	1.59646e+06	1.25049e+08	1.01785e+06	8.94941e+06	2.62735e+06
9437	21			paediatric controls	1.70402e+07	2.4233e+06	7.53554e+06	686900	2.41361e+06	257643371	7.98566e+08	9.08645e+07	3059285722	4.81712e+08	1.37282e+08	1.50134e+07	4.35184e+06	1.61829e+07	3.04244e+07	3.0576e+06	5479108474	1.72627e+07	3.61007e+07	1.64077e+08	2.52316e+06	3.36267e+06	1.38111e+06	7.54805e+07	3.82822e+06	7.69551e+06	2.2765e+06	1.13126e+07	5.4534e+06	557754	1.11815e+07	1.05623e+08	1.18872e+08	2.98909e+06	1.40104e+07	1.90618e+06	3.02944e+08	6.60731e+06	1.13806e+08	9.62971e+07	3.21023e+06	1.29257e+08	944127	5.42566e+06	4.05779e+06
9646	18			paediatric controls	7.92318e+06	1.04237e+06	2.00332e+07	1.55423e+06	2.41176e+06	149329751	1352919852	7.24051e+07	5314574532	8.45279e+08	1.25718e+08	1.17438e+07	3.17215e+06	1.98687e+07	3.9157e+07	3.91885e+06	6558471412	2.23369e+07	2.0544e+07	1.70976e+08	2.99789e+06	2.9557e+06	1.22677e+06	5.62213e+07	1.15083e+07	1.76432e+07	920302	1.20755e+07	7.29788e+06	282234	9.17077e+06	6.63497e+07	1.42147e+08	1.95043e+06	9.98986e+06	9.812e+06	4.31986e+08	3.58717e+06	5.94447e+07	9.42455e+07	1.8371e+06	1.28795e+08	695777	2.41835e+07	3.81233e+06
[truncated: 127 more columns]
