# Supplementary material for: Cross‐sectional serum metabolomic study of multiple forms of muscular dystrophy
Source: J Cell Mol Med. 2018 Feb 14;22(4):2442–8. doi: 10.1111/jcmm.13543 (PMC5867073; doi:10.1111/jcmm.13543)
Supplement: Supplementary file 6 [file JCMM-22-2442-s006.xlsx]

## Sheet: Sheet1
Metabolite number	ID
1	Glycocholic acid
2	Taurocholic acid
5	Guanosine
6	Adenosine
16	Suberic acid
21	Proline
27	Phenylalanine
28	Methionine
32	Taurine
35	Arginine
37	Serine
44	Caproic acid
50	L-Kynurenine
52	Indoleacetic acid
73	Ascorbic acid
80	Erythritol
86	Acetyl-L-carnitin
88	γ-aminobutyric acid
89	Cholic acid
91	L-Citrulline
92	Carnitine
103	DL-vanillomandelic acid
111	Adenine
120	Pregnenolone
126	S-Adenosyl homocysteine
135	12-Hydroxydodecanoic acid
136	5-Hydroxylysine
138	5-Methylcytosine
142	Cytosine
148	Deoxyuridine
154	Hydroquinone
163	Ornithine
166	all-trans-Retinoic acid
167	Salicylic acid
194	2-hydroxycaproic acid
206	21-Deoxycortisol
222	L-Glutamic acid
232	Pyridoxine
235	Ursodeoxycholic acid
237	1-Methyladenosine
253	Panthenol
254	Phosphoenolpyruvic acid
263	Guanidineacetic acid
264	Hexadecanedioic acid
265	Kynurenic acid
266	L-Aspartic acid
267	L-Cystine
272	Pipecolinic acid
273	Thyroxine
276	4-Guanidinobutyric acid
282	Guanidinosuccinic acid
283	Imidazolelactic acid
292	L-Tryptophan
301	p-Coumaric acid
308	N-Acetylglycine
312	Dehydroisoandrosterone 3-sulfate
318	N-Acetyl-D-penicillamine
325	D-Arabinose
334	N-Acetylhistamine
338	Corticosterone
347	(+)-δ-Tocopherol
352	D-Pyroglutamic acid
354	(S)-(-)-Perillic acid
355	(S)-(-)-Perillyl alcohol
356	S-3-Hydroxybutyric acid
357	1-5-Anhydro-D-sorbitol
404	5'-Deoxy-5'-(methylthio)adenosine
426	Allantoin
450	cis-Aconitic acid
464	D-(-)-Erythrose
465	D-(-)-Quinic acid
494	D-Ribose 1-phosphate
542	L-(+)-Tartaric acid
552	L-Threonic acid
572	N-Acetyl-D-glucosamine
574	N-Acetyl-L-alanine
575	N-Acetyl-L-aspartic acid
579	N-Formyl-L-methionine
581	Nicotinamide
591	Oxalic acid
623	S-Lactoylglutathione
675	3-Aminosalicylic acid
677	4-Imidazoleacrylic acid
678	4-Pyridoxic acid
694	Creatine
726	N6-N6-N6-Trimethyl-L-lysine
727	N-N-Dimethylglycine
748	Trigonelline
801	N-Acetylneuraminic acid
832	2-Deoxyribose 5-phosphate
882	N-Acetyl-L-phenylalanine
884	Caffeine
904	N-Acetyl-L-methionine
911	Acetaminophen
948	N-Acetyl-D-allo-isoleucine
959	D--Galacturonic acid
971	DL-Dihydroorotic acid
978	D-Mannitol
986	Hypoxanthine
992	D-Glucuronic acid
997	Creatinine
998	Uridine
1002	Mevalonic acid
1027	Ehtylmalonic acid
1038	Hexanoylcarnitine
1040	Glycoursodeoxycholic acid
1042	Tyr-Ala tyrosylalanine
1051	4-Acetamidobutanoic acid
1056	Decanoylcarnitine
1059	Thymine
1062	N-Acetyl-serotonin
1064	2-6-Dihydroxybenzoic acid
1072	α-Methyl-DL-histidine
1085	Progesterone
1086	Glycerol 3-phosphate
1107	N-acetyl-DL-tryptophan
1113	o-Hydroxyhippuric acid
1114	Dihydrothymine
1115	2-O-Methylinosine
1117	Propionylcarnitine
1118	Octanoylcarnitine
1122	Phenylacetyl-L-glutamine
1125	N-Isobutyrylglycine
1134	R-Butyryl carnitine
1138	beta-Pseudouridine
1141	Hexanoyl glycine
1142	D-Saccharic acid
1011 // 1110	1-Aminocyclohexanecarboxylic acid // Stachydrine
1024 // 1014 // 1025	1-3-Dimethyluric acid // 1-7-Dimethyluric acid // 3-7-Dimethyluric acid
1041 // 1032	1-Methyluric acid // 9-Methyluric acid
1044 // 1120	2-Methylguanosine // 2'-O-Methylguanosine
1049 // 1119	3-isopropylmalic acid // Dimethyl 3-hydroxyglutarate
1053 // 831	Galactonic acid // Gluconic acid
107 // 105	Taurochenodeoxycholic acid // Taurodeoxycholic acid
1077 // 1075	2-Aminopyridine-3-carboxylic acid // 3-Hydroxypicolinamide
1096 // 1108	N-acetyl-DL-norvaline // N-acetyl-DL-Valine
1101 // 1091 // 985 // 1094 // 1090 // 1098	4-Methoxysalicylic acid // 3-Methoxysalicylic acid // 5-Methoxysalicylic acid // 6-Methoxysalicylic acid // Dehydroacetic acid // Isovanillic acid
1103 // 1112	6-Methylnicotinamide // N-Methylnicotinamide
1123 // 200 // 245	5a Dihydrotestosterone glucuronide // androsterone glucuronide // Etiocholan-3alpha-ol-17-one 3-glucuronide
1126 // 36	3-Amino-3-4-hydroxyphenylpropanoic // Tyrosine
1127 // 117	3-succinoylpyridine // Hippuric acid
1137 // 1136	3-Methylcrotonyl glycine // N-Tiglylglycine
1143 // 1036 // 888	2-Ketohexanoic acid // 3-Methyl-2-oxovaleric acid // 4-Methyl-2-oxovaleric acid
12 // 556	Fumaric acid // Maleic acid
121 // 7	1-methyl guanine // 7-methylguanine
14 // 46	Citric acid // Isocitric acid
155 // 157 // 64	Isomaltose // Lactulose // Sucrose
193 // 192	10-hydroxydecanoic acid // 3-hydroxydecanoic acid
198 // 87	5β-androsterone // Androsterone
212 // 221	5-Methoxyindoleacetate // Indolelactic acid
225 // 18	Methylmalonic acid // Succinic acid
247 // 24	D-Glutamine // L-Glutamine
25 // 34 // 1003	Isoleucine // Leucine // L-Norleucine
288 // 4	17a-Hydroxyprogesterone // Deoxycorticosterone
29 // 339	Alanine // ß-Alanine
297 // 1148	4-Hydroxyindole // 5-Hydroxyindole
33 // 1089	Asparagine // Gly-Gly
358 // 1004 // 981	paraxanthine // Theobromine // Theophylline
41 // 1013	1-Methylhistidine // 3-Methylhistidine
439 // 30	Betaine // Valine
471 // 31	D-allo-Threonine // Threonine
671 // 974 // 487	2-Aminoisobutyric acid // L-2-Aminobutyric acid // DL-3-Aminoisobutyric acid
894 // 965 // 987	2-2-Dimethylsuccinic acid // 2-Methylglutaric acid // 3-Methylglutaric acid
898	N-Acetylglutamic acid
899 // 1034	DL-p-Hydroxyphenyllactic acid // Isohomovanillic acid
96 // 912 // 889	cis-4-hydroxy-D-proline // trans-3-Hydroxy-L-proline // trans-4-hydroxy-L-proline
967 // 903 // 976 // 1124 // 1139	2-Hydroxy 2-methylbutyric acid // 2-Hydroxy 3-methylbutyric acid // 3-Hydroxy 3-methylbutyric acid // 3-Hydroxy-2-methyl butanoic acid // 3-Hydroxypentanoic acid
970 // 229 // 761	3-Hydroxymandelic acid // 4-Hydroxymandelic acid // Homogentisic acid
977 // 133 // 1048	1-Methylxanthine // 3-Methylxanthine // 7-Methylxanthine
980 // 537 // 551	Ethylmethylacetic acid // Isovaleric acid // Valeric acid
990 // 1005 // 1055 // 1054	2-Methylhippuric acid // 4-Methylhippuric acid // Methylhippurate // Phenylacetylglycine
995 // 1020 // 322 // 210 // 521	2-Hydroxybenzyl alcohol // 3-Hydroxybenzyl alcohol // 3-Methylcatechol // 4-Methylcatechol // Guaiacol
