# Supplementary material for: Cross‐sectional serum metabolomic study of multiple forms of muscular dystrophy
Source: J Cell Mol Med. 2018 Feb 14;22(4):2442–8. doi: 10.1111/jcmm.13543 (PMC5867073; doi:10.1111/jcmm.13543)
Supplement: Supplementary file 7 [file JCMM-22-2442-s007.xlsx]

## Sheet: Sheet1
Pathway Code	Pathway Name	P-value	Statistic	Std.dev	n metabolites
WP497	Urea cycle and metabolism of amino groups	4.08443e-13	46.9223	2.26134	11
WP3603	Amino Acid interconversion	1.81286e-12	21.4821	1.5771	25
WP3555	Metabolism of polyamines	1.37177e-10	34.1002	1.89441	13
WP3602	Human metabolism overview	8.92491e-09	27.878	1.88436	12
WP1935	Transport of glucose and other sugars bile salts and organic acids metal ions and amine compounds	1.55145e-08	30.0805	1.92271	22
WP1850	Metabolism of nitric oxide	2.49412e-08	40.8877	2.67407	3
WP3564	Amino acid synthesis and interconversion (transamination)	9.36298e-08	28.3813	2.00173	9
WP1936	Transport of inorganic cations anions and amino acids oligopeptides	1.32e-07	20.3892	1.66216	22
WP1533	Vitamin B12 Metabolism	2.07445e-07	33.2258	2.39196	5
WP1938	tRNA Aminoacylation	1.51579e-06	20.7092	1.84142	16
WP3577	Class I MHC mediated antigen processing & presentation	1.51579e-06	20.7092	1.84142	16
WP106	Alanine and aspartate metabolism	2.74726e-06	37.2544	2.99566	5
WP1880	Phase II conjugation	1.42323e-05	11.6395	1.25174	26
WP1848	Metabolism of carbohydrates	2.22307e-05	20.9222	2.2579	5
WP661	Glucose Homeostasis	4.87358e-05	13.8747	1.62588	12
WP3604	Biochemical Pathways Part I	0.000135082	10.0562	1.08511	72
WP3573	Histidine lysine phenylalanine tyrosine proline and tryptophan catabolism	0.000146722	12.5648	1.54637	11
WP2190	One carbon donor	0.000360023	15.6406	1.9892	6
WP1937	Transport of vitamins nucleosides and related molecules	0.000396328	10.8512	1.54215	12
WP404	Nucleotide Metabolism	0.00158728	14.3885	2.29269	3
WP1825	GPCR ligand binding	0.00280912	11.0456	1.90847	7
WP1851	Metabolism of nucleotides	0.00292237	10.5852	1.71993	14
WP1824	GPCR downstream signaling	0.00298637	11.4241	2.01155	6
